# Supplementary material for: Scaffold-Free Retinal Pigment Epithelium Microtissues Exhibit Increased Release of PEDF
Source: Int J Mol Sci. 2021 Oct 20;22(21):11317. doi: 10.3390/ijms222111317 (PMC8583603; doi:10.3390/ijms222111317)
Supplement: Supplementary file 1 [file ijms-22-11317-s001.zip]

Archive with 3 entries (3 files):
- ijms-1384645-Figure S1.pdf
- ijms-1384645-Table S1.pdf
- ijms-1384645-Tables S2-S3.pdf
